# Supplementary material for: Victimization of Applicants for International Protection Residing in Belgium: Sexual Violence and Help-Seeking Behavior
Source: Int J Environ Res Public Health. 2022 Oct 8;19(19):12889. doi: 10.3390/ijerph191912889 (PMC9566446; doi:10.3390/ijerph191912889)
Supplement: Supplementary file 1 [file ijerph-19-12889-s001.zip]

Archive with 1 entries (1 files):
- ijerph-1873112-supplementary.pdf
